# Supplementary material for: Genome and transcriptome-wide association studies identify multiple novel loci for dementia with grain in Japanese
Source: J Hum Genet. 2025 Dec 17;71(5):301–8. doi: 10.1038/s10038-025-01438-7 (PMC13109055; doi:10.1038/s10038-025-01438-7)
Supplement: Supplementary file 1 — Supplementary Table S1 [file 10038_2025_1438_MOESM1_ESM.xlsx]

## Sheet: Sheet1
Supplementary Table S1. Sample information used in this study
Phenotype	SEX (M/F)	Age (mean±SD)
DG	115 / 99	83.7±7.4
CN	5,603 / 6,802	72.6±6.1
AD	1,537 / 2,478	78.1±7.0
