# Supplementary material for: Genome and transcriptome-wide association studies identify multiple novel loci for dementia with grain in Japanese
Source: J Hum Genet. 2025 Dec 17;71(5):301–8. doi: 10.1038/s10038-025-01438-7 (PMC13109055; doi:10.1038/s10038-025-01438-7)
Supplement: Supplementary file 2 — Supplementary Table S2 [file 10038_2025_1438_MOESM2_ESM.xlsx]

## Sheet: Sheet1
Supplementary Table S2. Candidate DG susceptibility loci identified DG-GWAS.
Chr	dbSNP ID	Position (hg19)	A1	A2	DG-GWAS						Annotated gene†	Closest TSS gene	Location
					OR	95% CI	P	A1 allele frequency
								DG	CN	All
2	rs187486988	15340672	G	A	2.963	1.98-4.45	1.515e-07	0.07243	0.02788	0.02864	NBAS	NA	intronic
3	rs527654945	112329311	C	T	3.316	2.07-5.32	6.995e-07	0.05374	0.01957	0.02015	CCDC80	CCDC80	intronic
3	rs79794400	143183239	T	G	4.059	2.38-6.94	2.979e-07	0.03972	0.01581	0.01621	SLC9A9	CHST2	intronic
4	rs118038680	105868416	C	T	3.343	2.14-5.23	1.276e-07	0.06308	0.0245	0.02515	TET2	TET2	intergenic
4	rs12499648	119953594	A	T	4.33	2.43-7.72	6.661e-07	0.03505	0.01093	0.01133	SYNPO2	MYOZ2	UTR3
7	rs147403806††	71797812	T	C	4.489	2.47-8.15	7.927e-07	0.03738	0.01129	0.01173	CALN1	CALN1	intronic
9	rs7019089	71107019	A	G	0.555	0.45-0.69	8.118e-08	0.3551	0.4828	0.4806	PGM5	TMEM252	intronic
9	rs140769784††	104088008	T	C	3.503	2.18-5.62	2.098e-07	0.05607	0.0171	0.01776	BAAT	BAAT	downstream
10	rs11595141	30128609	C	T	4.301	2.55-7.26	4.859e-08	0.04907	0.01508	0.01565	SVIL	SVIL	intergenic
11	rs78182510	61406086	A	G	2.117	1.61-2.79	9.395e-08	0.1972	0.1085	0.11	RPLP0P2	NA	ncRNA_exonic
11	rs141081800	102780969	G	A	4.157	2.46-7.03	1.053e-07	0.04206	0.01296	0.01345	MMP13	NA	intergenic
15	rs72732628††	54124178	C	T	2.134	1.58-2.88	7.04e-07	0.1519	0.08655	0.08765	WDR72	WDR72	intergenic
21	rs529360114	46391217	A	G	5.099	2.81-9.24	7.785e-08	0.03271	0.01205	0.0124	FAM207A	SLX9	intronic
† Genes were annotated by using Open Targets (https://www.opentargets.org).
††Three lead variants were determined by ASA.
Chr, chromosome; A1, minor allele; A2, major allele; OR, odds ratio; CI, confidence interval; NA, not assessed
