# Supplementary material for: Genome and transcriptome-wide association studies identify multiple novel loci for dementia with grain in Japanese
Source: J Hum Genet. 2025 Dec 17;71(5):301–8. doi: 10.1038/s10038-025-01438-7 (PMC13109055; doi:10.1038/s10038-025-01438-7)
Supplement: Supplementary file 3 — Supplementary Table S3 [file 10038_2025_1438_MOESM3_ESM.xlsx]

## Sheet: Sheet1
Supplementary Table S3. Accuracy for imputed genotype in the DG-GWAS
dbSNP ID	Assay	A2/A2	A1/A2	A1/A1	Total	Concordance rate (%)
rs187486988	GWAS	1585	112	3	1700	99.5882
	Validation	1578	119	3	1700
rs527654945	GWAS	1620	90	4	1714	94.5741
	Validation	1713	1	0	1714
rs79794400	GWAS	1644	67	1	1712	99.8832
	Validation	1643	67	1	1711
rs118038680	GWAS	1578	101	2	1681	99.5836
	Validation	1573	106	2	1681
rs12499648	GWAS	1667	42	1	1710	99.883
	Validation	1669	40	1	1710
rs7019089	GWAS	484	818	401	1703	99.7064
	Validation	483	817	403	1703
rs11595141	GWAS	1666	59	2	1727	99.8263
	Validation	1665	60	2	1727
rs78182510	GWAS	1038	293	16	1347	94.5805
	Validation	1037	281	29	1347
rs141081800	GWAS	1654	27	3	1684	98.2185
	Validation	1684	0	0	1684
rs529360114	GWAS	1672	59	0	1731	99.0179
	Validation	1671	44	16	1731
Bold indicates high concordance (>99%).
