# Supplementary material for: Genome and transcriptome-wide association studies identify multiple novel loci for dementia with grain in Japanese
Source: J Hum Genet. 2025 Dec 17;71(5):301–8. doi: 10.1038/s10038-025-01438-7 (PMC13109055; doi:10.1038/s10038-025-01438-7)
Supplement: Supplementary file 4 — Supplementary Table S4 [file 10038_2025_1438_MOESM4_ESM.xlsx]

## Sheet: Sheet1
Supplementary Table S4. PGM5 locus was associated with genes in the brain cerebellum using GTEx database.
Chr	dbSNP ID	Position (hg19)	Locus	Gene Symbol	Tissue	Effect Size	P-value
9	rs7019089	71107019	PGM5	RP11-88I18.3	Brain - Cerebellum	-0.5	0.00010769
9	rs7019089	71107019	PGM5	TMEM252	Brain - Cerebellum	-0.49	0.00010789
Chr, chromosome
