# Supplementary material for: Genome and transcriptome-wide association studies identify multiple novel loci for dementia with grain in Japanese
Source: J Hum Genet. 2025 Dec 17;71(5):301–8. doi: 10.1038/s10038-025-01438-7 (PMC13109055; doi:10.1038/s10038-025-01438-7)
Supplement: Supplementary file 5 — Supplementary Table S5 [file 10038_2025_1438_MOESM5_ESM.xlsx]

## Sheet: Sheet1
Supplemental Table S5. Down-regulation gene and upper-regulation gene in brain tissue associated with the top lead variants using AlphaGenome.
SNPID	Gene	Biosample name	Raw score	Quantile score
rs72732628	UNC13C	brain	-0.00535607	-0.975904
rs140769784	PLPPR1	Ammon's horn	-0.00492211	-0.965332
rs140769784	PLPPR1	dorsolateral prefrontal cortex	-0.00485972	-0.965332
rs7019089	PRKACG	dorsolateral prefrontal cortex	-0.00481796	-0.964537
rs72732628	UNC13C	pituitary gland	-0.00487614	-0.963724
rs140769784	PLPPR1	substantia nigra	-0.00476363	-0.962893
rs147403806	CALN1	anterior lingual gland	-0.00510073	-0.962044
rs140769784	PLPPR1	anterior lingual gland	-0.0050807	-0.962044
rs140769784	PLPPR1	frontal cortex	-0.00463622	-0.962044
rs529360114	LRRC3	cerebellar hemisphere	-0.00482559	-0.960287
rs79794400	PAQR9	cerebellum	0.00330949	0.90509
rs140769784	ALDOB	dorsolateral prefrontal cortex	0.00319982	0.90509
rs72732628	UNC13C	cerebellar hemisphere	0.00341296	0.909176
rs140769784	ALDOB	cerebellar hemisphere	0.0033915	0.909176
rs79794400	PAQR9	cerebellar hemisphere	0.00351906	0.914991
rs140769784	ALDOB	Ammon's horn	0.00357199	0.923901
rs140769784	ALDOB	anterior cingulate cortex	0.00369906	0.93191
rs7019089	TMEM252	anterior lingual gland	0.00391483	0.933411
rs140769784	ALDOB	substantia nigra	0.00378275	0.934881
rs140769784	ALDOB	brain	0.00589943	0.979925
