# Supplementary material for: Genome and transcriptome-wide association studies identify multiple novel loci for dementia with grain in Japanese
Source: J Hum Genet. 2025 Dec 17;71(5):301–8. doi: 10.1038/s10038-025-01438-7 (PMC13109055; doi:10.1038/s10038-025-01438-7)
Supplement: Supplementary file 6 — Supplementary Table S6 [file 10038_2025_1438_MOESM6_ESM.xlsx]

## Sheet: dg-ad.gwas
Supplementary Table S6. Association study for 7 novel loci identified in DG-AD GWAS with 214 DG cases and 12,405 controls.
Chr	dbSNP ID	Position (hg19)	A1	A2	Logistic regression											Annotated gene†	Location
					OR	95% CI	P	A1 allele frequency
								DG	CN	All	gnomAD (v4.1.0)
											All	European (Finnish)	African/African American	Admixed American	East Asian
2	rs181525714	7830862	T	C	3.765	2.16-6.57	2.971e-06	0.04206	0.01241	0.01292	0.000151	0	0	0	0.004442	NBAS	intronic
2	rs187486988*	15340672	G	A	2.963	1.98-4.45	1.515e-07	0.07243	0.02788	0.02864	0.000801	0	0.0006496	0.000523	0.01331	SLC9A9	intronic
2	rs144382764	56270173	C	T	1.998	1.44-2.77	3.143e-05	0.1215	0.06369	0.0647	0.0008737	0	0.0006496	0.000523	0.02531	TET2	intergenic
3	rs147631572	176647588	T	G	3.362	2.04-5.54	1.993e-06	0.0493	0.01589	0.01645	0.001947	0.0001276	0.00213	0.08049	0.005064	SYNPO2	UTR3
9	rs140769784*	104088008	T	C	3.503	2.18-5.62	2.098e-07	0.05607	0.0171	0.01776	0.0004925	0.0001276	0.00213	0.0001307	0.01296	CALN1	intronic
10	rs11595141*	30128609	C	T	4.301	2.55-7.26	4.859e-08	0.04907	0.01508	0.01565	0.2054	0.1284	0.2937	0.2203	0.3928	PGM5	intronic
11	rs188848221	20608395	T	C	2.342	1.61-3.41	8.831e-06	0.08879	0.03942	0.04026	0.0006764	0.0001276	7.221e-05	6.533e-05	0.01849	PLPPR1	downstream
*Three variants were arleady identified as genetic risks in DG-GWAS.
